# Supplementary material for: Synthesis, Molecular Docking, In Vitro and In Vivo Studies of Novel Dimorpholinoquinazoline-Based Potential Inhibitors of PI3K/Akt/mTOR Pathway
Source: Int J Mol Sci. 2022 Sep 17;23(18):10854. doi: 10.3390/ijms231810854 (PMC9503112; doi:10.3390/ijms231810854)
Supplement: Supplementary file 1 [file ijms-23-10854-s001.zip]

Archive with 1 entries (1 files):
- ijms-1915210-supplementary.pdf
